# Supplementary material for: α-Synuclein fibril-specific nanobody reduces prion-like α-synuclein spreading in mice
Source: Nat Commun. 2022 Jul 19;13:4060. doi: 10.1038/s41467-022-31787-2 (PMC9296447; doi:10.1038/s41467-022-31787-2)
Supplement: Supplementary file 3 — Source Data file [file 41467_2022_31787_MOESM3_ESM.xlsx]

## Sheet: Fig 2b
Fig 2b
[NB] nM	Blank			Monomer			PFF
3.3	0.05	0.042	0.046	0.041	0.041	0.042	0.041	0.041	0.057
33.3333	0.041	0.041	0.042	0.052	0.051	0.049	0.185	0.17	0.173
66.6667	0.042	0.041	0.041	0.046	0.05	0.052	0.194	0.17	0.18
133.333	0.058	0.042	0.043	0.054	0.054	0.064	0.352	0.336	0.32
266.667	0.042	0.043	0.051	0.069	0.068	0.068	0.484	0.515	0.553
666.667	0.043	0.043	0.044	0.097	0.096	0.115	0.644	0.669	0.646
1333.33	0.047	0.047	0.049	0.145	0.157	0.153	0.695	0.663	0.684

## Sheet: Fig 2d
Fig 2d
Name	Time [ms]	Z Pos	X Pos	Y Pos	ROI	Pearson's correlation	Mander's overlap	Mander's overlap coefficients k1	Mander's overlap coefficients k2	Colocalization coefficients c1	Colocalization coefficients c2
Asyn+PFF.nd2	488.07	3211.44	9692	9096.4	1	0.866336	0.818077	8.25512	0.081071	1	1
Asyn+PFF002.nd2	599.74	3211.42	9937	9075.9	1	0.938294	0.893818	6.11326	0.130685	1	1
Asyn+PFF002.nd2	599.74	3211.42	9937	9075.9	2	0.752596	0.771623	4.55861	0.13061	1	1
Asyn+PFF001.nd2	540.321	3211.76	9838.7	8979.5	1	0.883016	0.844526	15.6722	0.045509	1	1
Asyn+PFF-series.nd2	17865.9	3218.72	7379.1	14052.2	1	0.897538	0.913104	0.557774	1.4948	1	1
Asyn+PFF-series.nd2	17865.9	3218.72	7379.1	14052.2	2	0.115968	0.881678	0.596097	1.30408	1	1
Asyn+PFF-series.nd2	19560.1	3212.46	6944	12571.8	4	0.21883	0.69533	0.259492	1.86319	1	1
Asyn+PFF-series.nd2	19560.1	3212.46	6944	12571.8	5	0.512392	0.926329	0.295305	2.90576	1	1
Asyn+PFF-series.nd2	19560.1	3212.46	6944	12571.8	6	0.748344	0.950065	0.233829	3.86019	1	1
Asyn+PFF-series.nd2	19560.1	3212.46	6944	12571.8	7	0.942795	0.975562	0.271169	3.50969	1	1
Asyn+PFF-series.nd2	21198.9	3212.54	6932.9	11651.4	1	0.165263	0.926666	0.647669	1.32585	1	1
Asyn+PFF-series.nd2	22763.2	3212.04	7610.9	11376.6	1	0.680724	0.96231	0.476783	1.94227	1	1
Asyn+PFF-series.nd2	24366.3	3212.1	7594.1	10859.6	1	0.850252	0.904524	0.108333	7.55234	1	1
Asyn+PFF-series.nd2	29020.4	3211.42	8693.2	10389.2	1	0.399507	0.886792	0.250648	3.13747	1	1
Asyn+PFF-series.nd2	30660	3210.34	9050.5	10897.4	1	0.788147	0.894796	0.190592	4.20091	1	1
Asyn+PFF-series.nd2	35483.7	3209.36	9553	11041.4	1	0.531969	0.851728	0.235153	3.08497	1	1
Asyn+PFF-series.nd2	37078.2	3208.92	10152.6	10471.2	1	0.240138	0.811197	0.215427	3.05458	1	1
Asyn+PFF-series.nd2	38740.2	3207.34	11534.5	10910.5	1	0.167403	0.783176	0.134229	4.56953	1	1
Asyn+PFF-series.nd2	38740.2	3207.34	11534.5	10910.5	2	0.669294	0.918227	0.233378	3.61277	1	1
Asyn+PFF-series.nd2	40353.6	3207.78	11193.2	9566.6	2	0.186194	0.855808	0.186473	3.92768	1	1
Asyn+PFF-series.nd2	43579.7	3208.04	11068.2	9094.2	1	0.649079	0.868048	0.473023	1.59296	1	1
Asyn+PFF-series.nd2	43579.7	3208.04	11068.2	9094.2	2	0.605251	0.887381	0.183504	4.29116	1	1
Asyn+PFF-series.nd2	43579.7	3208.04	11068.2	9094.2	3	0.475556	0.895093	0.669296	1.19707	1	1
Asyn+PFF-series.nd2	45207.2	3208.78	10518.2	8434.7	1	0.893452	0.970164	0.518628	1.81482	1	1
Asyn+PFF-series.nd2	45207.2	3208.78	10518.2	8434.7	2	0.493313	0.884962	0.240663	3.25416	1	1
Asyn+PFF-series.nd2	49998.4	3210.94	9150.6	7826.8	1	0.019083	0.661103	0.157258	2.77924	1	1
Asyn+PFF-series.nd2	49998.4	3210.94	9150.6	7826.8	2	0.424912	0.864425	0.443153	1.68617	1	1
Asyn+PFF-series.nd2	51544.5	3211.12	8836.2	7766.1	1	0.91396	0.951182	0.301235	3.00346	1	1
Asyn+PFF-series.nd2	51544.5	3211.12	8836.2	7766.1	2	0.826222	0.968785	0.145389	6.45541	1	1
Asyn+PFF-series.nd2	51544.5	3211.12	8836.2	7766.1	3	0.875284	0.941835	0.182998	4.84732	1	1
Asyn+PFF-series.nd2	51544.5	3211.12	8836.2	7766.1	1	0.91396	0.951182	0.301235	3.00346	1	1
Asyn+PFF-series.nd2	51544.5	3211.12	8836.2	7766.1	2	0.826222	0.968785	0.145389	6.45541	1	1
Asyn+PFF-series.nd2	51544.5	3211.12	8836.2	7766.1	3	0.875284	0.941835	0.182998	4.84732	1	1
Asyn+PFF-series.nd2	53107.4	3211.04	7773.9	7029.8	1	0.852565	0.959865	0.174293	5.28615	1	1
Asyn+PFF-series.nd2	53107.4	3211.04	7773.9	7029.8	2	0.58047	0.886518	0.158354	4.96303	1	1
Asyn+PFF-series.nd2	53107.4	3211.04	7773.9	7029.8	3	0.567872	0.859158	0.219492	3.363	1	1
Asyn+PFF-series.nd2	53107.4	3211.04	7773.9	7029.8	4	0.826852	0.90335	0.477509	1.70895	1	1
Asyn+PFF-series.nd2	53107.4	3211.04	7773.9	7029.8	5	0.360456	0.875374	0.367028	2.0878	1	1
Asyn+PFF-series.nd2	53107.4	3211.04	7773.9	7029.8	6	0.062402	0.799114	0.132545	4.81787	1	1
Asyn+PFF-series.nd2	54794.5	3212.36	7591.4	8089.8	1	0.387212	0.867701	0.095032	7.92268	1	1
Asyn+PFF-series.nd2	54794.5	3212.36	7591.4	8089.8	2	0.338107	0.870366	0.206185	3.67406	1	1
Asyn+PFF-series.nd2	56361.2	3211.92	7925	8898.9	1	0.289438	0.678194	0.384685	1.19565	1	1
Asyn+PFF-series.nd2	59687.9	3211.04	8247.4	9802.4	1	0.622599	0.914912	0.245715	3.40665	1	1
Asyn+PFF-series.nd2	64475.3	3211.8	7571.8	9947.4	1	0.162705	0.8738	0.257045	2.9704	1	1
Asyn+PFF-series.nd2	66032.2	3211.88	7194.6	10173.4	1	0.619444	0.937086	0.29253	3.00184	1	1
Asyn+PFF-series.nd2	67550.2	3212.4	7013.1	10215.6	1	0.764207	0.937407	0.209972	4.185	1	1
Asyn+PFF-series.nd2	69195.4	3212.44	6801.7	11049.7	1	0.803018	0.973695	0.357449	2.65235	1	1
Asyn+PFF-series.nd2	69195.4	3212.44	6801.7	11049.7	2	0.153643	0.820902	0.15221	4.4273	1	1
Asyn+PFF-series.nd2	74033.2	3214.5	4856.1	10560	1	0.369576	0.81361	0.128695	5.14365	1	1
Asyn+PFF-series.nd2	74033.2	3214.5	4856.1	10560	1	0.673891	0.969878	0.356268	2.64032	1	1
Asyn+PFF-series2.nd2	19709.6	3213.24	6175.7	10748	1	0.804014	0.956845	0.672765	1.36088	1	1
Asyn+PFF-series2.nd2	32576	3213.3	6610.7	9271.7	1	0.645055	0.802385	0.38133	1.68836	1	1
Asyn+PFF-series2.nd2	43431	3211.64	7362.4	10914.6	1	0.82979	0.953751	0.284016	3.20278	1	1
Asyn+PFF-series2.nd2	43431	3211.64	7362.4	10914.6	2	0.829328	0.973622	0.516741	1.83446	1	1
Asyn+PFF-series2.nd2	43431	3211.64	7362.4	10914.6	3	0.910116	0.956582	0.230709	3.96624	1	1
Asyn+PFF-series2.nd2	51531.9	3206.9	11687.7	10212.2	1	0.851226	0.894113	0.596645	1.33989	1	1
Asyn+PFF-series2.nd2	53207.1	3208.26	10546.9	8691.6	1	0.814953	0.957659	0.7819	1.17293	1	1
Asyn+PFF-series2.nd2	53207.1	3208.26	10546.9	8691.6	2	0.784935	0.957913	0.270651	3.39033	1	1
Asyn+PFF-series2.nd2	59761.3	3210.44	8865.4	8390.3	1	0.891615	0.975804	0.496991	1.91592	1	1
Asyn+PFF-series2.nd2	61342.6	3210.08	8904	8760.6	1	0.761221	0.935812	0.679466	1.28887	1	1
Asyn+PFF-series2.nd2	69260.2	3212.12	7575.3	7571.1	1	-0.310625	0.7209	0.755365	0.688007	1	1
Asyn+PFF-series2.nd2	75449	3213.98	5876.1	6015.2	1	0.822395	0.943629	0.239311	3.72083	1	1
Asyn+PFF-series2.nd2	78721.8	3212.56	8975.7	5075.9	1	0.799683	0.968283	0.916917	1.02253	1	1
Asyn+PFF-series3.nd2	19188.8	3209.08	8487.3	14098.9	1	0.309522	0.852693	0.242852	2.99394	1	1
Asyn+PFF-series3.nd2	19188.8	3209.08	8487.3	14098.9	2	0.672943	0.916718	0.084066	9.99658	1	1
Asyn+PFF-series3.nd2	22475.2	3209.66	8725.1	11577.4	1	0.435879	0.856406	0.127995	5.73017	1	1
Asyn+PFF-series3.nd2	24013.8	3209.64	9499.2	11412.5	1	0.202928	0.877935	0.69889	1.10285	1	1
Asyn+PFF-series3.nd2	24013.8	3209.64	9499.2	11412.5	2	0.832735	0.968162	0.346985	2.70137	1	1
Asyn+PFF-series3.nd2	24013.8	3209.64	9499.2	11412.5	3	0.897795	0.979579	0.376097	2.5514	1	1
Asyn+PFF-series3.nd2	25617.8	3208.38	9809.6	11201.2	1	0.8866	0.973935	0.34575	2.74345	1	1
Asyn+PFF-series3.nd2	25617.8	3208.38	9809.6	11201.2	2	0.817085	0.940234	0.229135	3.85816	1	1
Asyn+PFF-series3.nd2	28771.7	3206.2	11940.6	10578.2	1	0.856229	0.974292	0.351449	2.70095	1	1
Asyn+PFF-series3.nd2	28771.7	3206.2	11940.6	10578.2	2	0.67565	0.921234	0.240795	3.52447	1	1
Asyn+PFF-series3.nd2	31878	3207.5	10927.2	9728.2	1	0.24021	0.699196	0.304199	1.60709	1	1
Asyn+PFF-series3.nd2	31878	3207.5	10927.2	9728.2	2	0.563929	0.815885	0.656503	1.01396	1	1
Asyn+PFF-series3.nd2	35053.5	3208.14	10235.8	9444.2	1	0.800184	0.928554	0.555419	1.55237	1	1
Asyn+PFF-series3.nd2	35053.5	3208.14	10235.8	9444.2	2	0.294041	0.801034	0.163749	3.91854	1	1
Asyn+PFF-series3.nd2	35053.5	3208.14	10235.8	9444.2	3	-0.108692	0.699072	0.11067	4.41585	1	1
Asyn+PFF-series3.nd2	36747.4	3208.3	9752.6	10311.6	1	0.944774	0.965259	0.26991	3.45198	1	1
Asyn+PFF-series3.nd2	38284.4	3208.6	9485.2	10324	1	0.630711	0.858416	0.103434	7.12416	1	1
Asyn+PFF-series3.nd2	39863.1	3209.38	8898.4	9967.9	1	0.806738	0.925947	0.272172	3.15013	1	1
Asyn+PFF-series3.nd2	39863.1	3209.38	8898.4	9967.9	2	0.549101	0.926844	0.265009	3.24155	1	1
Asyn+PFF-series3.nd2	41498.4	3209.96	9076	8293.7	1	0.93013	0.94705	0.17342	5.17185	1	1
Asyn+PFF-series3.nd2	43094.8	3210.92	8418.4	8428	1	0.490793	0.768949	1.1033	0.535919	1	1
Asyn+PFF-series3.nd2	43094.8	3210.92	8418.4	8428	2	0.886951	0.935563	0.159034	5.5037	1	1
Asyn+PFF-series3.nd2	43094.8	3210.92	8418.4	8428	3	0.92681	0.906911	0.17858	4.6057	1	1
Asyn+PFF-series3.nd2	43094.8	3210.92	8418.4	8428	4	0.921242	0.967533	0.394399	2.37354	1	1
Asyn+PFF-series3.nd2	47784.6	3211.28	7656.3	9742.1	1	0.747453	0.897137	0.19177	4.19697	1	1
Asyn+PFF-series3.nd2	50850.6	3210.7	7789.1	10157.3	1	0.760897	0.936177	0.224154	3.90993	1	1
Asyn+PFF-series3.nd2	58652.5	3212.66	6056.7	10347.2	1	0.806977	0.953873	0.381071	2.38767	1	1
Asyn+PFF-series3.nd2	58652.5	3212.66	6056.7	10347.2	2	0.965347	0.983332	0.596516	1.62098	1	1
Asyn+PFF-series3.nd2	58652.5	3212.66	6056.7	10347.2	3	0.569186	0.859174	0.191773	3.84925	1	1
Asyn+PFF-series3.nd2	70373.5	3212.92	6545.9	8538.8	1	0.792178	0.923817	0.210734	4.04984	1	1
Asyn+PFF-series3.nd2	70373.5	3212.92	6545.9	8538.8	2	0.219315	0.885844	0.237196	3.30832	1	1
Asyn+PFF-series3.nd2	71969.7	3212.98	6370.4	7989.8	1	0.61355	0.933932	0.443191	1.96807	1	1
Asyn+PFF-series3.nd2	73579.7	3212.82	7485.3	7001.6	1	0.858473	0.945172	0.272969	3.27272	1	1
Asyn+PFF-series3.nd2	73579.7	3212.82	7485.3	7001.6	2	0.508784	0.828687	0.387656	1.77147	1	1
Asyn+PFF-series3.nd2	73579.7	3212.82	7485.3	7001.6	3	0.6958	0.885226	0.619527	1.26488	1	1
Asyn+PFF-series3.nd2	73579.7	3212.82	7485.3	7001.6	4	0.491155	0.888521	0.187594	4.20839	1	1
Asyn+PFF-series3.nd2	76896.5	3211.36	8505.6	6092.5	1	0.91154	0.98118	0.252457	3.81338	1	1
Asyn+PFF-series3.nd2	76896.5	3211.36	8505.6	6092.5	2	0.896273	0.96981	0.313891	2.99636	1	1
Asyn+PFF-series3.nd2	76896.5	3211.36	8505.6	6092.5	3	0.915187	0.950346	0.419704	2.15189	1	1
Mean						0.631678	0.895961	0.658413	3.11118

## Sheet: Fig 2e
Fig 2e
[NB2] nM	KO-soluble		PBS-soluble		PFF-soluble		KO-insoluble		PBS-insoluble		PFF-insoluble
2	0.189	0.212	0.24	0.227	0.25	0.248	0.147	0.119	0.084	0.083	0.217	0.208
15	0.351	0.317	0.313	0.316	0.332	0.318	0.256	0.237	0.157	0.159	0.563	0.519
50	0.525	0.499	0.483	0.491	0.694	0.518	0.385	0.365	0.322	0.32	0.99	0.973
100	0.634	0.631	0.587	0.706	0.626	0.634	0.626	0.569	0.513	0.514	0.987	0.953

## Sheet: Fig 3a
Fig 3a
Time (days)	α-Synuclein			α-Synuclein + MBP			α-Synuclein + MBP-PFFNB2
0	1	1	1	1	1	1	1	1	1
2	1.07845	0.95526	1.00762	1	1.08531	0.82459	0.79561	0.932376	0.842261
5	1.02092	1.05295	0.972348	0.898801	1.12911	0.859016	0.741647	0.927033	0.662898
8	1.06292	0.917032	0.779204	0.925125	1.13773	0.861401	0.65511	0.763734	0.568622
12	1.0336	0.928501	0.881913	1.27025	1.13263	0.779285	0.582693	0.625313	0.552792
15	1.0748	0.870735	0.927765	1.25674	1.01865	0.965723	0.503146	0.581232	0.549965

## Sheet: Fig 3c
Fig 3c
α-Synuclein	α-Synuclein + MBP	α-Synuclein + MBP-PFFNB2
745	312	342
566	834	232
454	912	45
300	432	21
162	150	453
184	199	123
475	69	34
38	453	76
98	654	89
96	564	28
234	344	45
754	323	543
99	543	133
284	345	43
654	342	345
88	453	309
564	654	534
734	342	512
710	45	34
456	854	65
345	354	34
645	34	86
38	245	121
465	543	109
532	634	243
342	234	137
123	123	527
153	43	601
345	234	245
572	764	231
145	537	36
965	823	87
345	124	34
456	234	98
35	756	28
751	455	56
563	456	85
231	234	44
305	39	80
310	45	69
641	346	37
452	754	45
132	345	643
641	456	341
450	355	24
513	123	84
326	443	65
731	454	166
332	345	198
86	234	354

## Sheet: Fig 3d
Fig 3d
Wavelength (nm)	α-Synuclein	α-Synuclein + MBP	α-Synuclein + MBP-PFFNB2
250	-4.363	-5.215	-5.832
249	-5.298	-5.332	-5.829
248	-5.314	-5.17	-5.884
247	-5.432	-5.446	-5.935
246	-5.553	-5.455	-5.851
245	-5.567	-5.589	-6.096
244	-5.867	-5.851	-6.164
243	-5.785	-5.886	-6.429
242	-5.997	-5.794	-6.341
241	-6.046	-5.986	-6.456
240	-6.311	-6.302	-6.442
239	-6.323	-6.293	-6.518
238	-6.895	-6.44	-6.528
237	-6.902	-6.77	-6.626
236	-6.802	-7.056	-6.77
235	-7.501	-7.441	-6.988
234	-7.72	-7.617	-6.945
233	-8.079	-7.953	-7.29
232	-8.492	-8.026	-7.484
231	-8.858	-8.572	-7.83
230	-9.142	-9.092	-7.584
229	-9.639	-9.584	-7.971
228	-10.025	-9.825	-7.948
227	-10.462	-10.43	-8.12
226	-10.931	-11.013	-8.339
225	-11.312	-11.417	-8.556
224	-11.58	-12.134	-8.976
223	-12.159	-12.392	-9.083
222	-12.56	-12.673	-9.222
221	-13.198	-12.991	-9.45
220	-13.182	-13.299	-9.487
219	-13.325	-13.437	-9.636
218	-13.493	-13.729	-9.73
217	-13.369	-13.717	-9.743
216	-13.311	-13.614	-9.982
215	-13.031	-13.442	-9.885
214	-12.914	-13.62	-10.197
213	-12.786	-13.27	-10.064
212	-12.232	-13.061	-10.351
211	-11.632	-12.663	-9.636
210	-11.11	-12.173	-9.902
209	-10.269	-11.512	-9.794
208	-9.749	-10.459	-9.704
207	-9.166	-9.704	-9.453
206	-8.185	-9.132	-9.293
205	-6.95	-8.006	-9.168
204	-6.159	-7.241	-9.071
203	-5.226	-6.546	-8.406
202	-4.415	-5.665	-8.412
201	-4.025	-4.85	-8.052
200	-3.093	-4.096	-7.469
199	-3.103	-2.882	-7.626
198	-2.652	-3.032	-7.167
197	-1.949	-2.358	-6.691
196	-4.717	-1.683	-6.586
195	0.549	-1.417	-8.626
194	4.273	-8.87	-7.929
193	-24.928	-2.798	-4.527
192	-6.109	2.679	20.822
191	15.125	27.987	18.041
190	-29.413	-2.797	-32.98

## Sheet: Fig 3e
Fig 3e
Size (d.nm)	aSyn	aSyn+MBP	aSyn+PFFNB2			Mean Dimeter
0.4	0	0	0
0.463	0	0	0		aSyn	aSyn+MBP	aSyn+PFFNB2
0.536	0	0	0		152.9	132.8	10.5
0.621	0	0	0		146.1	139.5	7.3
0.719	0	0	0		141.3	132.8	6.5
0.833	0	0	0
0.965	0	0	0
1.117	0	0	8.133
1.294	0	0	0
1.499	0	0	0
1.736	0	0	0
2.01	0	0	0
2.328	0	0	1.902
2.696	0	0	7.989
3.122	0	0	0
3.615	0	0	0
4.187	0	0	0
4.849	0	0	0
5.615	0	0	0
6.503	0	0	0
7.531	0	0	0
8.721	0	0	0
10.1	0	0	0
11.696	0	0	0
13.545	0	0	0
15.686	0	0	0
18.166	0	0	0
21.037	0	0	0
24.363	0	0	0
28.214	0	0	0
32.674	0	0	0
37.84	0	0	0
43.821	0	0	0
50.748	0	0	0
58.771	0	0	0
68.061	0	0	23.443
78.82	0	0	0
91.28	0	0	0
105.709	0	0	0
122.42	0	0	6.199
141.772	0	0	19.001
164.183	0.469	0	0
190.137	7.323	0	0
220.194	5.617	0	0
255.002	0	0	0
295.312	2.232	0	0
341.995	6.732	2.773	0
396.058	9.137	6.802	0
458.666	11.483	6.582	0
531.172	11.261	10.71	0
615.139	8.003	13.202	0
712.379	4.538	17.457	0
824.992	5.872	15.565	0
955.406	11.007	9.607	0
1106.43	10.562	2.123	0
1281.34	4.98	0	0
1483.89	0.783	0	0
1718.47	0	0.479	0
1990.12	0	2.38	0
2304.72	0	4.132	0
2669.04	0	4.321	0
3090.96	0	2.881	0
3579.58	0	0.986	0
4145.44	0	0	0
4800.75	0	0	0
5559.64	0	0	0
6438.51	0	0	0
7456.3	0	0	0
8634.99	0	0	0
10000	0	0	0

## Sheet: Fig 3g
Fig 3g
GFP	PFFNB2
92	11
105	15
100	19
100	37
100	21
108	17

## Sheet: Fig 4d
Fig 4d
GFP	PFFNB2
79	33
87	22
114	14
120	10

## Sheet: Fig 4e
GFP	PFFNB2
84	30
119	41
86	28
110	16

[truncated: 11 more sheets: Fig 5d, Supplementary figure 1b, Supplementary figure 1c, Supplementary figure 5, Supplementary figure 6, Supplementary figure 7, Supplementary figure 7f uncropp, Supplementary figure 8, Supplementary figure 9b, Supplementary figure 9d, Supplementary figure 10]
